# Supplementary material for: Oxytocin and vasopressin within the ventral and dorsal lateral septum modulate aggression in female rats
Source: Nat Commun. 2021 May 18;12:2900. doi: 10.1038/s41467-021-23064-5 (PMC8131389; doi:10.1038/s41467-021-23064-5)
Supplement: Supplementary file 4 — Supplementary Data [file 41467_2021_23064_MOESM4_ESM.xlsx]

## Sheet: Supplementary Table 1
Statistical Analyses
Experiment	Type of Test
Effect of isolation and isolation plus training on behavior	One-way ANOVA followed by Bonferroni correction. Kruskal-Wallis followed by Dunn’s multiple comparison test and Chi-square test
Effect of estrus cycle and housing condition on female aggression	Two-way ANOVA followed by Bonferroni correction
Escitalopram effect on female aggression	Two-tailed Student’s t-test and Mann-Whitney U-test
Effect of housing on OXT and AVP content in the CSF and Plasma	Two-way ANOVA followed by Bonferroni correction. OXT data was also analyzed using single Two-tailed Student’s t-test. Pearson’s Correlation.
Effect of housing on OXTR and V1aR binding	Kruskal-Wallis test followed by Dunn’s multiple comparisons test. Pearsons Correlation
Effect of i.c.v. OXT on aggression in GH and IST females	Two-tailed Student’s t-test and Mann-Whitney U-test
Effect of i.c.v. OXTR-A and V1aR-A on blocking the anti-aggressive effects of OXT in IST females	One and Two-way ANOVA followed by Bonferroni correction
Effect of i.c.v. OXTR-A on aggression in IST females	Two-tailed Student’s t-test and Mann-Whitney U-test
Effect of activation of OXT neurons on female aggression (DREADD experiment)	Two-way ANOVA followed by Bonferroni correction
Effect of intra-vLS OXTR-A infusions in IST females	Two-tailed Student’s t-test and Mann-Whitney U-test
OXT release during the FIT	One sample Student’s t-test, Two-tailed Student’s t-test, and Spearman’s correlation
Effect of intra-vLS OXT infusions in GH females	Paired: Two-tailed Student’s t-test and Mann-Whitney U-test.
Effect of light stimulation of the OXT terminals in the vLS	Two-way ANOVA followed by Bonferroni correction
Effect of i.c.v. AVP on aggression in IST females	One-way ANOVA followed by Bonferroni correction and Kruskal-Wallis followed by Dunn’s multiple comparisons test
Effect of either intra-dLS or /vLS infusions of AVP, OXT or TGOT on female aggression	One-way ANOVA followed by Bonferroni correction and Kruskal-Wallis followed by Dunn’s multiple comparisons test
Effect of intra-dLS V1aR-A infusion female aggression in IST rats	Two-tailed Student’s t-test and Mann-Whitney U-test.
Effect of intra-dLS V1aR-A infusion on female aggression in GH rats	Two-tailed Student’s t-test and Mann-Whitney U-test.
AVP release during the FIT	One sample Student’s t-test, Two-tailed Student’s t-test, and Spearman’s correlation
Morphological analyses of LS neurons	Two-tailed Student’s t-test and Mann-Whitney U-test.
TGOT effec on inhibitory currents in the LS subregions	Wilcoxon Signed Rank test
Effect of aggression on p-ERK immunoreactivity in LS subregions	Two-tailed Student’s t-test and Pearsons Correlation
Effect of specific inhibition of distinct LS subregions, by musimol infusion, on female aggression	Two-tailed Student’s t-test , Mann-Whitney U-test and Fisher exact test
Supplementary Data 1: Detailed statistical analysis

## Sheet: Supplementary Table 2 
Aggressive behaviors
Experiment	Aggression			Keep Down			Threat			Offensive grooming			Attack (time)			Attack (number)			Latency for the first attack
	Mean + SEM		p value	Mean + SEM		p value	Mean + SEM		p value	Mean + SEM		p value	Mean + SEM		p value	Mean + SEM		p value	Mean + SEM		p value
	VEH	Treatment		VEH	Treatment		VEH	Treatment		VEH	Treatment		VEH	Treatment		VEH	Treatment		VEH	Treatment
Escitalopram	41.24±5.42	25.78±5.26	p=0.05	10.96±3.0	3.64±1.55	p=0.011	19.97±2.75	10.0±2.28	p=0.011	8.17±1.6	12.2±1.97	p=0.121	0.98±0.31	0.11±0.05	p=007	11.92±3.46	2.58±1.2	p=0.01	304.4±56.17	522±48	p=0.01
GH ICV OXT	11.92±2.1	21.76±3.29	p=0.02	3.58±1.58	4.76±2.94	p=0.73	3.55±0.4	6.48±1.46	p=0.07	4.36±1.94	9.99±2.4	p=0.08	0.09±0.07	0.06±0.04	p=0.72	0.6±0.6	0.36±0.36	p=0.71	574±25.98	586.6±10.43	p>0.99
IST ICV OXT	41.5±2.77	27.94±5.09	p=0.048	11.62±2.06	4.92±1.54	p=0.013	13.58±1.69	8.20±4.05	p=0.094	18.48±4.19	11.31±1.62	p=0.15	1.14±0.41	0.19±0.14	p=0.02	4.89±1.60	0.67±0.28	p=0.02	114±55.05	408.9±78.88	p=0.007
ICV OXTR-A	33.9±3.51	13.54±3.12	p<0.0001	8.61±1.72	6.35±1.59	p=0.34	17.17±2.22	8.26±2.28	p=0.009	7.82±1.6	6.68±1.6	p=0.48	0.02±0.01	0.1±0.05	p=0.11	1.7±0.62	2.8±1.5	p=0.98	530.4±47.53	451.3±52.78	p=0.21
ICV OXT/OXTR-A	39.3±5.3	20.22±4.5	p<0.05	6.9±1.8	4.9±2.05	n.s.	23.27±2.4	9.57±2.9	p<0.01	8.92±2.85	5.3±1.74	n.s.	0.12±0.01	0.18±0.08	n.s.	2.75±0.94	2.56±1.29	n.s.	371.9±80.9	362.9±64.22	n.s.
ICV OXT/V1aR-A	39.3±5.3	42.3±5.3	n.s.	6.9±1.8	14.12±4.5	n.s.	23.27±2.4	19.9±2.5	n.s.	8.92±2.86	6.9±2.8	n.s.	0.12±0.02	0.2±0.15	n.s.	2.75±0.95	11±1.29	n.s.	371.9±80.10	258.7±91.6	n.s.
ICV VEH/V1aR-A	39.3±5.3	29.1.3±3.12	n.s.	6.9±1.8	4.9±0.9	n.s.	23.27±2.4	18.3±2.7	n.s.	8.92±2.86	6.2±3.2	n.s.	0.12±0.02	0.15±0.09	n.s.	2.75±0.95	2.3±1.1	n.s.	371.9±80.10	335.9±35.9	n.s.
ICV AVP 0.1ng	39.9±3.93	21±4.8	p<0.05	15±3.29	3.1±1.9	p<0.05	12.99±1.38	3.6±1.5	p<0.01	14.12±2	13.99±2.35	n.s.	0.69±0.21	0.24±0.17	n.s.	8.85±2.4	3.2±2.15	p<0.05	294.9±53.7	517.2±59.4	p<0.05
ICV AVP 1ng	39.9±3.93	14.9±4.84	p<0.01	15±3.29	2.5±1.6	p<0.05	12.99±1.38	2.24±0.87	p<0.001	14.12±3	10.44±4.4	n.s.	0.69±0.21	0.01±0.01	p<0.05	8.85±2.4	0.22±0.22	p<0.01	294.9±53.7	566±34.03	p<0.01
vLS OXTR-A	17.7±2.78	8.5±2.1	p=0.016	2.25±0.68	1.2±0.76	p=0.17	6.32±1.09	3.3±1.02	p=0.02	8.95±1.96	2.54±0.78	p=0.001	only 2 rats in the VEH group and none in the in the OXTR-A group showed attacks
dLS AVP	29.73±3.43	10.96±1.9	p≤0.01	9.9±0.69	1.2±0.77	p=0.014	7.1±2.2	4.06±1.02	p=0.2	5.4±0.07	0.88±0.08	p=0.008	0.74±0.60	0.69±0.52	p=0.98	3.5±2.5	2.3±1.5	p=0.97	462.8±62	455.6±57.9	p=0.93
dLS OXT	29.73±3.43	31.2±6.6	n.s.	9.9±0.69	11.45±3.85	p=0.77	7.1±2.2	11.4±2.84	p=0.29	5.4±0.08	8.04±1.5	p=0.4	0.74±0.61	1.94±1.45	p=0.42	3.5±2.5	4±2.58	p=0.9	462.8±63	389.7±93.45	p=0.54
dLS TGOT	29.73±3.43	19.6±5.9	n.s.	9.9±0.69	6.02±3.17	p=0.4	7.1±2.2	9.7±3.5	p=0.53	5.4±0.09	3.84±0.89	p=0.06	0.74±0.62	1.8±1.36	p=0.66	3.5±2.5	1.8±1.36	p=0.68	462.8±64	445.1±96.43	p=0.88
vLS AVP	20±2.82	22.2±7.02	p=0.78	2.1±0.92	1.03±0.68	p=0.42	5±0.57	5.3±2.34	p=0.87	13.15±2.55	15.75±5.52	p=0.64	only 3 rats showed 2 attacks each. They belonged to the VEH, OXT and AVP groups
vLS OXT	20±2.83	20.6±1.45	p=0.9	2.1±0.92	2.21±1.05	p=0.91	5±0.57	5.11±0.85	p=0.92	13.15±2.55	13.25±2.45	p=0.97
vLS TGOT	20±2.84	22.9±3.43	p=0.8	2.1±0.92	2.19±0.99	p=0.93	5±0.57	3.7±0.67	p=0.19	13.15±2.55	17.05±3.34	p=0.19
dLS V1aR-A IST	21.67±3.3	31.4±3.1	p=0.04	6.71±1.9	11.49±2.73	p=0.07	4±0.6	5.96±1.3	p=0.16	10.89±2.55	13.89±2.3	p=0.39	0.03±0.01	0.07±0.03	p=0.15	0.58±0.21	0.88±0.44	p=0.32	481.4±42.4	496.6±52	p=0.41
dLS V1aR-A GH	4.02±1.2	15.7±3.5	p=0.006	0.14±0.09	6.3±2.8	p=0.008	0.9±0.3	5.1±1.1	p=0.07	2.6±0.9	4.1±1	p=0.29	0.004±0.004	0.05±0.03	p=0.32	0.12±0.12	0.86±0.46	p=0.18	588.2±11.75	544.9±31.8	p=0.18
dLS Muscimol	15.5±3.83	27.9±3.09	p=0.027	4.67±1.48	6.98±2.71	p=0.48	4.23±2.37	13.61±2.13	p=0.012	6.57±2.28	6.81±0.71	p=0.92	0.02±0.02	0.28±0.23	p=0.28	0.239±1.2	2.43±1.2	p=0.06	575.8±24.1	438.8±68.6	p=0.05
vLS Muscimol	27.21±4.07	13.45±1.9	p=0.007	1.79±1.13	1.73±1.1	p=0.97	9.69±1.32	6.4±1.2	p=0.08	13±5.36	5.24±0.97	p=0.08	0.3±0.22	0.07±0.07	p=0.15	0.71±0.35	0.37±0.37	p=0.26	469.4±64.7	539.9±60.7	p=0.22
Experiment	Mean + SEM		p value	Mean + SEM		p value	Mean + SEM		p value	Mean + SEM		p value	Mean + SEM		p value	Mean + SEM		p value	Mean + SEM		p value
	Contol	Treatment		Contol	Treatment		Contol	Treatment		Contol	Treatment		Contol	Treatment		Contol	Treatment		Contol	Treatment
Chemogenetic Met-diestrus	5.2±1.4	13.2±3.3	p≤0.01	2.1±1.03	7.1±2.6	p≤0.05	1.7±0.5	4.5±1.1	p≤0.05	0.86±0.29	1.4±0.6	n.s.	0.2±0.11	0.1±0.08	n.s.	0.9±0.5	0.7±0.4	n.s.	490±50.5	499.6±90.8	n.s.
Chemogenetic Pro-estrus	5.1±1.9	3.1±0.8	n.s.	2.1±1.3	0.4±0.3	n.s.	2.04±0.6	2.08±0.65	n.s.	0.7±0.4	0.5±0.2	n.s.	0.1±0.06	0.05±0.06	n.s.	0.6±0.35	0.14±0.12	n.s.	523.7±38.5	570.8±81.8	n.s.
Optogenetic Met-diestrus	8.2±1.2	22.9±3.6	p≤0.01	4.5±2.1	6.6±4	n.s.	2.2±0.6	13.7±3.2	p≤0.01	0.8±0.2	1.7±0.6	n.s.	0.01±0.01	0.17±0.09		0.26±0.25	2.5±1.2	n.s.	565.6±68.2	400.5±68.3	p<0.01
Optogenetic Pro-estrus	6.9±2.9	16.5±4.3	n.s.	0.8±0.3	5.3±2.4	n.s.	1.7±0.9	8.8±2.8	n.s.	4.14±1.98	1.47±0.8	n.s.	0.01±0.01	0.17±0.04		0.25±0.25	2.8±0.9	n.s.	550.4±49.6	437.8±45.9	n.s.
Experiment	Mean + SEM		p value	Mean + SEM		p value	Mean + SEM		p value	Mean + SEM		p value	Mean + SEM		p value	Mean + SEM		p value	Mean + SEM		p value
	GH	IST		GH	IST		GH	IST		GH	IST		GH	IST		GH	IST		GH	IST
Microdialyses (OXT)	1.03±0.63	11.69±1.37	p<0.0001	0.05±0.05	1.97±0.95	p=0.05	0.6±0.4	6.5±0.9	p<0.0001	0.24±0.15	2.95±0.67	p=0.001	none of the rats displayed attacks, independent of the group
Microdialyses (AVP)	1.49±0.6	9.8±2.9	p=0.02	0.53±0.35	4.6±1.8	p=0.05	1.78±0.8	1.69±0.55	p=0.18	0.14±0.07	3.37±1.39	p=0.04	0±0	0.06±0.12	p=0.11	0±0	0.5±0.1	p=0.1	600±0	491±63	p=0.12
Neural activity (pERK)	13.7±3	33.1±6.6	p=0.04	1±0.42	20.6±6.8	p=0.011	1.9±0.8	9.1±2.1	p=0.017	2.9±0.8	11.03±3	p=0.018	0±0	0.34±0.15	p=0.015	0±0	3.6±1.3	p=0.015	600±0	220±96.3	p=0.015
Supplementary Data 2: Detailed statistical analysis of aggressive behavior

## Sheet: Supplementary Table 3
Non-aggressive behaviors
Experiment	Social			Neutral			Exploratory			Drinking and eating			Self-grooming			Defensinve
	Mean + SEM		p value	Mean + SEM		p value	Mean + SEM		p value	Mean + SEM		p value	Mean + SEM		p value	Mean + SEM		p value
	VEH	Treatment		VEH	Treatment		VEH	Treatment		VEH	Treatment		VEH	Treatment		VEH	Treatment
Escitalopram	14.84±2.219	8.95±1.58	p=0.11	45.94±3.81	59.82±4.01	p=0.02	34.39±3.54	42.82±3.83	p=0.13	2.74±0.72	2.67±0.96	p=0.95	5.84±1.33	8.85±1.2	p=0.16	2.85±0.8	5.82±1.4	p=0.05
GH OXT	17.13±1.87	13.96±1.33	p=0.17	57.83±3.21	42.15±4.64	p=0.01	50.89±4.07	39.03±4.99	p=0.08	6.92±4.32	3.43±1.55	p=0.42	6.52±1.43	19.83±2.95	p=0.001	2.31±0.61	2.52±0.51	p=0.72
IST OXT	15.61±2.97	21.10±3.19	p=0.19	44.65±2.52	51.52±6.27	p=0.65	28.17±2.64	31.74±3.27	p=0.35	5.74±3.03	5.37±3.34	p=0.94	8.31±1.61	8.84±1.07	p=0.79	2.42±0.76	5.57±2.33	p=0.27
ICV OXTR-A	8.9±0.99	11.01±0.79	p=0.11	62.46±4.56	59.45±3.56	p=0.6	51.12±3.22	50.27±2.65	p=0.6	2.85±0.98	2.13±0.86	p=0.58	9.63±1.4	10±1.49	p=0.85	1.16±0.6	0.546±0.5	p=0.56
ICV OXT/OXTR-A	8.2±0.1.5	12.9±1.5	n.s.	52.5±5.13	62.53±5.14	n.s.	40.9±3.9	48.3±3.7	n.s.	4.11±1.5	2.64±1.2	n.s.	5.29±1.1	10.2±1.54	n.s.	2.16±0.7	1.9±0.75	n.s.
ICV OXT/V1aR-A	8.2±0.1.5	10.1±1.9	n.s.	52.5±5.13	50.5±4.1	n.s.	40.9±3.10	37.6±3.7	n.s.	4.11±1.6	1.3±0.58	n.s.	5.29±1.1	10.6±2.45	n.s.	2.16±0.7	1.0±0.4	n.s.
ICV VEH/V1aR-A	8.2±0.1.5	8.0±1.4	n.s.	52.5±5.13	58.9±1.8	n.s.	40.9±3.10	40.3±3.4	n.s.	4.11±1.6	5.4±1.9	n.s.	5.29±1.1	8.5±1.3	n.s.	2.16±0.7	4.7±1.5	n.s.
ICV AVP 0.1 ng	10.8±0.92	13.4±1.9	n.s.	48.7±3.5	65.9±4.16	p≤0.05	35.1±2.7	45±2.2	p≤0.05	1.5±0.52	8.9±3.7	p≤0.05	8.64±1.4	8.06±2.56	n.s.	3.4±0.87	3.9±0.99	n.s.
ICV AVP 1 ng	27.16±2.77	33.4±3	p=0.14	40.7±1.9	42.5±2.09	p=0.58	36.2±2.7	37.5±3.7	p=0.77	5.7±2.9	1.8±0.6	p=0.25	11.2±1.4	9.62±1.77	p=0.48	1.17±0.37	1.8±0.68	p=0.39
vLS OXTR-A	20±2.7	16.7±2.3	p=0.36	40.8±4.5	59.2±4.65	p=0.009	40.5±4.5	58.9±4.6	p=0.009	0.25±0.14	0.31±0.16	p=0.42	8.8±1.35	9.99±1.9	p=0.58	2.039±0.98	1.48±0.55	p=0.73
dLS AVP	20±2.7	11.7±1.6	p=0.07	40.8±4.5	50.2±3.8	p=0.22	40.5±4.6	49±3.8	p=0.27	0.25±0.15	1.18±0.59	p=0.09	8.8±1.35	5.8±0.70	p=0.19	2.039±0.98	1.13±0.38	p=0.55
dLS OXT	20±2.7	13.6±1.97	p=0.16	40.8±4.5	58.2±5.49	p=0.04	40.5±4.7	58.2±5.5	p=0.04	0.25±0.16	0±0	p=0.28	8.8±1.35	7.89±1.0	p=0.72	2.039±0.98	0.72±0.32	p=0.39
dLS TGOT	21.34±2.94	24.15±0.82	p=0.78	48.5±3.44	38.4±5.72	p=0.14	44.6±3.35	37.6±5.32	p=0.26	3.86±2.57	0.79±0.72	p=0.33	8.95±0.97	14.81±3.51	p=0.09	0.94±0.4	0.4±0.16	p=0.3
vLS AVP	21.34±2.94	28.7±2.08	p=0.06	48.5±3.44	36.35±3.75	p=0.03	44.6±3.35	36.24±3.77	p=0.12	3.86±2.57	0.1±0.1	p=0.17	8.95±0.97	11.78±2.52	p=0.31	0.94±0.4	2.23±0.69	p=0.13
vLS OXT	21.34±2.94	22.57±2.48	p=0.77	48.5±3.44	44.01±3.74	p=0.45	44.6±3.35	43.6±4	p=0.86	3.86±2.57	0.39±0.2	p=0.23	8.95±0.97	8.99±1.52	p=0.98	0.94±0.4	1.26±0.29	p=0.77
vLS TGOT	21.8±1.94	15.9±1.34	p=0.029	45.1±1.74	37.5±2.9	p=0.04	43.8±2.1	35.9±2.77	p=0.04	1.56±0.7	2.09±1.19	p=0.75	10.7±1.8	13.1±2.2	p=0.43	0.42±0.15	2.03±0.65	p=0.03
dLS V1aR-A IST	14.2±2.3	17.7±3.5	p=0.43	65.6±3.4	53.2±3.8	p=0.03	61.1±4.1	51.1±3.9	p=0.1	4.51±3	2.09±1.3	p=0.52	10.3±3.3	9.6±1.25	p=0.85	0.8±0.5	0.9±0.4	p=0.37
dLS V1aR-A GH	18.89±1.97	15.96±1.45	p=0.25	54.2±5.5	41.2±4.17	p=0.82	44.8±4.2	53.8±5.3	p=0.21	0.41±0.24	0.02±0.03	p=0.13	8.3±1.62	8.9±1.5	p=078	2.97±0.96	2.35±1.0	p=067
dLS Muscimol	20.02±2.61	18.05±1.9	p=0.53	39.08±3.65	52.3±3.64	p=0.02	38.9±3.6	46.6±2.9	p=0.12	0.2±0.1	5.7±2.8	p=0.09	11.14±2.11	12.01±1.72	p=0.75	1.8±1.15	4.1±1.3	p=0.23
vLS Muscimol	Mean + SEM		p value	Mean + SEM		p value	Mean + SEM		p value	Mean + SEM		p value	Mean + SEM		p value	Mean + SEM		p value
Experiment	Contol	Treatment		Control	Treatment		Control	Treatment		Control	Treatment		Control	Treatment		Control	Treatment
	23.3±1.85	17.6±3.55	n.s.	64.99±3.18	54.28±8.02	n.s.	64.7±3.26	54.28±8.03	n.s.	0.3±0.28	0±0	n.s.	6.46±1.14	11.72±2.46	p≤0.05	0.06±0.04	0±0	n.s.
Chemogenetic Met-diestrus	19.6±1.67	22.23±3.33	n.s.	69.8±3.05	60.96±9.62	n.s.	69.6±2.97	60.96±9.42	n.s.	0.5±0.5	0±0	n.s.	4.52±0.95	12.01±2.36	p≤0.01	0.07±0.05	0.36±0.19	n.s.
Chemogenetic Pro-estrus	29.7±4.1	18.5±1.38	p≤0.01	58±5.5	50.6±3.3	n.s.	56.6±2.8	48.4±2.8	n.s.	1.3±1.2	2.2±0.9	n.s.	8.3±1.2	6.78±1.8	n.s.	2.1±0.9	0.8±0.3	n.s.
Optogenetic Met-diestrus	27.9±3.4	20.7±2.2	n.s.	55.7±4	56.1±4.2	n.s.	54.9±4.3	52.9±3.6	n.s.	1.2±0.5	1.4±0.6	n.s.	7±1.05	7.65±1.3	n.s.	1.9.±1.1	0.9±0.4	n.s.
Optogenetic Pro-estrus	Mean + SEM		p value	Mean + SEM		p value	Mean + SEM		p value	Mean + SEM		p value	Mean + SEM		p value	Mean + SEM		p value
Experiment	GH	IST		GH	IST		GH	IST		GH	IST		GH	IST		GH	IST
	27.7±4.6	33.3±4	p=0.46	45.7±8.8	46.2±2.65	p=0.96	46.6±4.6	42.2±4.02	p=0.56	6.7±6.2	4.07±1.8	p=0.76	8.4±2.5	8.2±2.2	p=0.97	0.92±0.72	0.26±0.11	p=0.52
Microdialyses (OXT)	22.8±2.7	16.7±1.6	p=0.08	66.6±2.2	62.7±3.7	p=0.4	66.1±2.1	61.4±3.78	p=0.32	0.44±0.28	1.3±0.42	p=0.12	8.9±2.14	10.83±3.78	p=0.67	0.22±0.21	0±0	p=0.3
Microdialyses (AVP)	27±3.2	19.9±1.6	p=0.09	52.2±2.2	39.6±6.1	p=0.08	33.7±3.2	50.7±2.15	p=0.03	1.5±0.7	6.3±3.9	p=0.29	5.6±1.8	5.3±1.3	p=0.89	1.7±1.06	1.5±0.75	p=0.9
Neural activity (pERK)	27±3.2	19.9±1.6	p=0.09	52.2±2.2	39.6±6.1	p=0.08	33.7±3.2	50.7±2.15	p=0.03	1.5±0.7	6.3±3.9	p=0.29	5.6±1.8	5.3±1.3	p=0.89	1.7±1.06	1.5±0.75	p=0.9
Supplementary Data 3: Detailed statistical analysis of non-aggressive behavior

## Sheet: Supplementary Table 6
Group	Training									Test
	FIT1 Mean±SEM			FIT2 Mean±SEM			FIT3 Mean±SEM			FIT4 Mean±SEM				FIT4 Mean±SEM				FIT4 Mean±SEM
										Cycle combined				Proestrus/Estrus (PE)				Metestrus/Diestrus (MD)
	Aggresion	Attack	Latency	Aggresion	Attack	Latency	Aggresion	Attack	Latency	Aggresion	Attack	Latency	p value vs GH	Aggresion	pvalue vs GH	Attack	Latency	Aggresion	p value vs GH	Attack	p value vs PE	Latency	p value vs PE
GH	N.A.	N.A.	N.A.	N.A.	N.A.	N.A.	N.A.	N.A.	N.A.	10.5±1.8	0.4±0.2	546.2±30	N.A.	8.5±1.9	N.S.	0±0	600±0	13.3±3.2	N.S.	0.9±0.6	p<0.05	474.4±64.2	p<0.05
IS	N.A.	N.A.	N.A.	N.A.	N.A.	N.A.	N.A.	N.A.	N.A.	29.7±3.2	1.0±0.3	452.1±39.7	p<0.0001	16.9±5.1*	N.S.	0.5±0.5	535.0±65	35.4±2.9	p<0.01	1.2±0.4	N.S.	413.8±47.6	N.S.
IST	22.7±3.1	1.3±0.5	513.8±34.9	25.5±2.7	0.9±0.3	480.5±36.3	31.8±3.0	1.1±0.4	473.3±38.6	31.3±3.1	1.1±0.4	480.5±40.5	p<0.0001	24.0±5.0	p<0.01	0.4±0.4	542.5±57.5	33.6±3.9	p<0.01	1.5±0.6	N.S.	453.6±51.3	N.S.
pvalue vs FIT 1	N.A.	N.A.	N.A.	N.S.	N.S.	N.S.	p<0.05	N.S.	N.S.	p<0.05	N.S.	N.S.	N.A.	N.A.	N.A.	N.A.	N.A.	N.A.	N.A.	N.A.	N.A.	N.A.	N.A.
N.A	not applicable
N.S.	not significant
Estrous effect	Two-way ANOVA followed by Bonferroni correction
FIT effect	Two-tailed Student’s t-test
Housing effect	One-way ANOVA followed by Bonferroni correction
*	significantlly different vs PE
Supplementary Data 4: Effect of social isolation, aggression-training and the estrous-cycle on aggression levels displayed during live-scoring
