# Supplementary material for: Oxytocin and vasopressin within the ventral and dorsal lateral septum modulate aggression in female rats
Source: Nat Commun. 2021 May 18;12:2900. doi: 10.1038/s41467-021-23064-5 (PMC8131389; doi:10.1038/s41467-021-23064-5)
Supplement: Supplementary file 9 — Source Data [file 41467_2021_23064_MOESM9_ESM.xlsx]

## Sheet: Figure 1
Figure 1B-C
	GH																							IS																							IST
Aggression	11.0247	8.54017	0.4155	0	5.45133	5.66017	19.1037	16.629	6.62267	16.4397	13.722	6.253	4.61667	5.88617	2.8855	8.39983	2.52933	1.61	5.26	17.38	4.52	1.25	4.89	19.856	1.7475	30.627	20.7212	21.1157	16.7443	36.2327	3.7	16.4	9.82	18.62	6.39	19.8722	43.0005	28.1868	31.7148	47.607	22.3342	21.5228	35.9788	22.3348			25.4935	22.3808	9.934
Keep Down	0.7495	0	0	0	0.8935	0.159833	7.70583	11.3857	1.95317	9.8385	8.48183	0	0.526667	2.92133	0	0	0.356	0	1.41	4.29	0	0	2.34	0.971667	0	0.684167	0	0.227833	0.6695	12.3305	0.07	0.33	0.46	4.21	1.24	12.4818	33.1698	7.8915	18.0628	37.1807	9.37667	10.835	30.5827	3.408			0.328333	2.209	1.781
Threat	6.05517	5.68617	0.4155	0	0	0.131333	6.20683	2.81567	3.26167	4.328	5.08783	4.0865	3.89933	1.248	2.26533	1.59717	0.0826667	0.16	2.37	3.31	0.13	0	0.9	16.022	0.605	13.1447	4.6485	10.4698	7.24717	19.1538	0	11.82	0	7.26	0.69	4.67967	8.21333	16.4617	11.616	8.2385	8.475	6.91817	5.39617	1.28783			14.1852	4.397	4.18317
Off. Grooming	4.22	2.854	0	0	4.55783	5.369	4.57683	2.42767	1.40783	2.0505	0	2.08783	0.190667	1.71683	0.620167	6.80267	2.09067	1.45	1.31	9.72	4.04	1.18	1.66	2.8385	1.1425	16.328	16.0727	10.418	8.82767	4.61083	3.63	3.74	8.07	7.1	4.28	2.52017	1.61733	3.01367	1.10383	0.278667	4.4465	3.50833	0	17.639			10.98	15.7748	3.96983
Attack	0	0	0	0	0	0	0.418333	0	0	0.222667	0	0	0	0	0	0	0	0	0	0.07	0	0	0	0.0238333	0	0.470167	0	0	0	0.1375	0	0	0	0.04	0	0.1905	0.2656	0.601333	0.270833	1.90917	0.036	0.261333	0	0			0	0	0
Figure 1F	GH																							IS																							IST
Neutral	54.5378	46.5112	67.0963	61.933	66.2573	68.2892	57.135	57.9003	72.0903	64.0078	62.16	67.8133	66.6263	68.774	76.8018	67.3618	64.0103	60.3092	52.094	46.0807	50.84	65.96	68.97	20.3363	30.0575	22.6843	45.5278	30.8077	46.732	18.5895	56.4967	44.7832	62.0085	54.9788	62.0963	56.8702	40.743	45.9045	55.6998	30.313	54.685	56.6202	55.2347	50.3132			33.5687	30.644	45.226
Social	30.0058	37.7737	29.883	32.6242	21.1517	20.252	22.1825	20.291	12.0003	8.14083	18.2605	16.0402	17.3837	20.2308	12.6112	22.6482	25.6843	34.54	31.35	29.36	37.09	22.79	18.8	39.1115	55.8265	33.6973	22.5473	40.7988	31.7177	38.361	30.63	31.13	22.27	24.1	25.47	17.215	10.9348	16.2952	5.089	21.4812	20.6247	12.7745	5.4995	27.1573			29.0692	39.5623	28.1978
Defensive	3.21417	3.74333	1.692	0	0	0	0.134667	1.489	3.21033	0.048	0.314833	1.76167	1.73567	0.188	3.44917	0	4.656	0	0	0	0	0	0	0.620333	0	1.114	0	0	0.754333	0.959	0.69	0	0	0	0	1.212	0	0	2.74583	0.157333	0.617667	2.153	1.72567	0			2.41533	0.169333	0
Grooming	0.770667	3.24367	0.913167	3.35417	1.05717	5.79867	1.44417	3.69067	6.07633	5.684	5.54267	9.90233	4.104	4.921	3.7145	1.59017	3.12	1.31	11.3	7.17	7.55	10	5.03	6.73417	7.89967	4.50183	9.82917	7.0405	2.67333	2.826	3.37	7.69	2.41	2.31	5.75	4.83067	5.32167	9.6135	4.7505	0.178833	1.7385	6.5255	1.56133	0.194667			8.06567	7.2435	15.8708
Figure 1E	GH																IS																IST
Met-diestrus	11.67	23.33	1.66	10	18.3333	25	6.66	23.33	0								31.67	31.67	43.33	40	25	30	23.3333	36.67	48.33	18.33	56.67	35	40				46.67	41.67	28.3	18.33	15	21.66	45	48.3333	36.6667		51.67	53.33	23.33	8.33	31.67
Pro-estrus	10	8.33	15	1.66	8.33333	3.33	6.67	11.66	1.66667	25	1.66	8.33333					15	36.67	1.66	6.66667	18.3333	23.3											41.67	5	35	33.33	16.6667	10	13.33	36.6667
[truncated: 19 more columns]

## Sheet: Figure 2-Supplementary figure 2
Figure 2A		Control													FIT
	GH	21.6	20.82	20.65	11.7467	13.96	12.8875	14.94	20.5						22	22.56	14.64	10.48	6.48	3.52	6.64	20.16	6.3875	15.0667
	IS	15.3143	21.22	13.52	19.08	25.54	23.8667	13.4471	14.0222	17.9538					10.16	33.52	9.84	8.64	5.92	2.64	11.52	28.64	6.39333	8.22308	10.675
	IST	19.3	13.9143	24.94	11.2625	17.02	15.2286	15.2444	13.8625						5.28	3.04	5.2	1.52	7.92	10.24	4	6.92667	12.6	9.53846
SF 2A	GH	26.46	18.36	16.24	10.29	2.82	3.135	17.01							20.01	28.13	32.9	26.89	13.43	16.76	29.02	16.51	14.895	26.76	18.12	11.72
	IS	31.32	11.21	10.74	5.37	19.83	13.86	5.16	24.875						10.37	29.38	18.04	33.15	23.9	33.05	21.38	15.99	17.01	9.57	45.51	43.38	10.23
	IST	13.8	13.37	5.72308	5.1	8.295	20.01	3.165	11.1	9.015	10				14.82	8.75	20.47	15.63	15.41	32.52	9.95	8.85	10.74	6.18	5.5
Figure 2D	GH	9.28	5	3.9	5.1	6.75385	3.64	4.3	3.62						3.97333	4.755	4.1	4.485	4.07333	3	4.75	4.96	3.25833
	IS	4.07143	3.25333	5.3	3.96	4.58571	2.45	4.91765							3.43	8.24	4.92	7.42	5.86	4.315	8.56	4.86	6.17
	IST	6.06667	3.64	5.95714	3.975	6.84	6.67143	3.5	3.15	3.61					8.14	3.84	6.76	5.12	7.73	7.28	4.3	10.05
SF 2A	GH	16.76	22.82	20.81	6.26154	2.57	2.72	4.95							1.90588	1.85	3.30667	13.67	9.89333	3.81	20.49	5.28	19.92	24.59	8.14
	IS	22.78	5.45	8.31	2.31	4.88	4.86667	2.46	9.86667						5.33	1.75	4.96	5.225	17.86	7.97419	4.62	17.68	52.28	7.78
	IST	4.475	2.9	9.35385	2.49231	3.97333	15.31	3.09	6.675	8.11	3.5				3.52	9.43	17.3867	48.52	12.42	4.16	2.14	4.24	7.74	4.16
Figure 2B SF 2B
Groups	GH										IS										IST
Brain region
BLA	10.7276	13.6243	16.41	18.8028	16.656	25.5342	5.58211	19.2169			28.9313	16.9072	15.1052	16.4713							17.5066	24.7417	47.0609	11.9406	28.3367	18.0851
VMH	38.8885	40.1604	80.7569	36.794	57.0894	50.707	74.9547				70.662	55.6394	67.4611	55.3615							79.0378	46.8812	106.198	49.3484	105.947
vLS	40.3134	46.1537	34.001	37.9504	42.2388	30.76	43.9164				69.0378	30.9123	34.1754	35.0177	43.2267						29.5293	33.2682	22.8948	25.4922
iLS	69.9829	43.1109	34.2972	70.2517	39.0344	48.6294	47.6118	40.1168	35.4956	48.3158	53.2756	51.6228	46.6307	37.4318	45.5662	53.7423					34.3085	40.981	52.3522	49.0962	47.1141	53.3773
BNST	74.5762	86.9658	53.6519	76.4268	73.5536	66.0387	77.1108	49.3603			60.1127	59.3538	74.7456	50.1917							57.6079	62.3267	57.7642	57.4572
NAcca	43.6404	64.7474	64.0974	48.8519	74.8834						54.6726	75.0743	109.237	97.8731							43.47	54.2606	74.5774	76.2496	46.5739	38.7566
NAccp	82.5729	58.7134	42.1673	58.6465	43.1772	64.1818	70.7932	49.7817	33.9009	52.7981	68.3496	66.5685	51.0539	30.993	58.3004	48.3484					34.65	62.7926	59.9517	54.1744	43.8889	54.6111
PrL	13.845	6.9245	14.1907	10.4105							10.0117	7.00311	10.1786								8.98344	11.9256	9.42677
IL	13.5382	12.9554	22.7132	33.9677	28.53						25.6689	13.3799	16.2137								24.5492	22.4999	11.5888	23.2823
Figure 2E SF2D
LH	50.8358	82.0352	104.931	57.7178	52.9427	99.6719					44.7738	58.4012	53.3155								57.4918	113.006	55.0516	73.3906	68.6875
NAccshell	91.1787	80.5552	87.3479	109.385		89.4897	88.4231	78.5979	78.9728	82.801	92.7797	101.875	101.687	73.1947	95.9351	108.406					119.795	57.699	92.0118	88.1961	87.9356	70.7437
dLS	89.6938	71.2413	102.991		109.983	119.082	85.6405	72.1368	87.0915		80.022	81.4246	78.9372	80.871							58.6264	68.3067	71.4814	69.5417	78.6463
rLS	81.7842	67.5536	68.5268	77.1232	107.613	106.691	101.493	69.9571	68.0088	79.5953	78.2649	83.9895	74.4862	68.3539	93.3265	100.174					54.4052	83.1004	88.7382	59.9537	77.4126
SF2E	CORT ng/ml
GH	940.002	1329.94	1642.68	1533.6	970.655	1259.07	1235.28
IS	1111.28	1082.71	1006.32	629.056	1158.24	877.654	783.234	1135.25
IST	1893.04	1015.61	346.332	945.72	971.835	802.582	1544.82
Supplementary Figure (SF)

## Sheet: Figure 3 -Supplementary Figure3
Figure 3A SF3A-B
Behavior	VEH										OXT
Aggression	40.824	36.5537	27.7375	38.3613	34.6222	55.3753	45.0578	45.979	48.9587		61.2605	28.6727	21.1698	22.9228	24.1845	21.5363	4.73167	37.5153	29.4407
Keep Down	13.9205	15.7277	2.14833	3.36333	11.628	15.1553	11.4715	21.9673	9.158		13.3083	7.66333	6.18433	2.743	4.3995	0.256833	0	9.36583	0.3865
Threat	12.7863	10.1523	13.8702	25.4295	15.9677	9.74783	13.7795	12.6867	7.76717		7.04717	8.70867	4.66767	4.38583	9.53817	7.19733	1.0415	20.09	11.1395
Off. Grooming	10.0597	30.3802	18.1942	34	11.4823	6.67133	5.43783	31.6072			10.3178	15.7528	10.2468	17.9147	12.3007	13.3163	3.69017	6.973
Attack	3	2	1	2	10	2	7	15	2		1	0	0	1	0	2	0	2	0
Figure 3B
Aggression	9.8	6.2	8.2	1.3	14	8.4	23.8	15	12.4	20.1	15.32	7.78	15.91	23.51	32.07	18.49	5.5	10.9	22.45	21.3	23.8	47.86
Figure 3C SF3C-D
	VEH								V1aR/VEH							OXT								OXTRA/OXT									V1aRA-OXT
Aggression	46.2543	32.2412	37.835	18.7148	44.4567	28.523	37.2373	69.4498	40.6775	22.693	36.2813	24.39	20.2002	36.8128	22.7345	28.559	8.03867	13.0025	4.19833	7.397	3.19367	10.7968	18.7598	28.5178	7.06767	3.69783	16.0827	3.2145	31.3497	35.7078	37.2045	19.0993	44.8977	44.3617	60.3807	40.8357	56.1253	20.4112	29.0937
Keep Down	12.4147	0	7.14617	3.5795	6.57917	5.74133	3.5655	16.025	9.06333	17.3782	34.5782	9.22017	23.8473	2.00483	2.73967	3.79417	1.89933	0.84	0	0	0	1.21333	3.4	3.6265	0	0.684167	3.60733	0.410667	18.4472	10.9333	5.2875	0.84	9.06333	17.3782	34.5782	9.22017	23.8473	2.00483	2.73967
Threat	28.2803	13.2727	27.336	15.0055	29.0953	20.6308	21.0315	31.5187	19.2493	8.33283	27.0957	16.3493	27.616	12.9847	16.7083	19.2287	3.208	5.019	3.63	4.74767	1.1035	7.52167	12.6452	16.1965	4.375	0.357333	8.96717	1.31983	9.58633	8.115	28.5403	8.68717	17.4023	23.4792	22.1638	22.507	29.8198	14.4275	9.7095
Off. Grooming	5.05333	18.9198	2.59317	0.0886667	8.78217	1.7805	12.6403	21.4883	16.0808	8.874	0	7.7785	4.34033	1.98017	4.18767	5.49667	2.81017	7.1435	0.568333	2.64933	2.09017	2.06183	2.71467	8.42467	2.69267	0.357333	3.0575	1.484	2.70367	16.6087	2.85	9.51717	18.432	2.97133	1.36683	3.67317	1.19	3.79767	16.6445
Attack	4	0	4	5	0	2	0	7	0	1	3	4	0	8	0	0	1	0	0	0	0	0	0	1	0	0	2	0	12	2	5	1	0	9	28	14	24	2	0
Figure 3D SF3E-F
	VEH																OXTRA
Aggression	20.7312	23.0493	37.2373	69.4498	41.5758	37.6652	23.256	46.2543	32.2412	37.835	18.7148	44.4567	28.523	30.1702	17.2648		2.80617	28.273	17.6992	16.2498	8.34117	18.2257	17.6147	28.559	8.03867	13.0025	4.19833	7.397	3.19367	10.7968	18.7598
Keep Down	5.20917	0.876333	3.5655	16.025	17.7815	23.073	14.8112	12.4147	0	7.14617	3.5795	6.57917	5.74133	5.36983	6.944		1.0085	13.155	11.4493	11.4165	1.11	1.31783	0	9.2075	11.2482	20.2975	3.38367	0	5.086	6.3695	0.250167
Threat	8.93517	12.9297	21.0315	31.5187	15.814	8.91717	6.17533	28.2803	13.2727	27.336	15.0055	29.0953	20.6308	12.1035	6.54567		0.866167	4.61967	4.86783	1.77983	4.40133	3.24383	0.643833	30.0735	20.4377	12.1847	5.652	1.172	3.89033	20.6147	9.4215
Off. Grooming	6.58683	8.74933	12.6403	21.4883	7.17617	5.50317	2.2695	5.05333	18.9198	2.59317	0.0886667	8.78217	1.7805	12.009	3.77517		0.9315	10.4017	1.26283	3.0535	2.74483	13.467	16.9708	18.7665	12.9885	0.95	7.15233	1.49	3.193	2.45283	4.37233
Attacks	4	0	4	5	0	2	0	7	0	0	0	0	0	4	0		1	19	4	12	0	1	3	0	0	0	0	0	0	0
Figure 3F SF3G-H	VEH																				AVP 0.1 ng									AVP 1ng
Aggression	65.041	50.493	54.835	48.0945	61.9335	10.2382	70.4862	28.5067	42.0617	44.5812	44.4518	15.8772	44.9368	26.8197	21.6462	25.5695	46.1027	44.0363	44.1223	8.659	1.813	13.7683	20.0505	27.4185	51.363	11.787	18.4897	31.0443	13.1588	23.3053	0	2.99667	31.5377	40.4268	9.95767	4.84133	19.4807	1.62683
Keep Down	32.7527	26.5917	29.6027	3.43783	48.0945	24.0767	30.2448	4.14467	5.94283	16.3062	5.97717	0.448833	30.74	2.4935	6.5305	2.75417	2.24083	2.13133	11.7553	1.4525	0	0.364833	0	3.7635	17.655	0.158667	0	5.992	0	13.4002	0	0	1.85017	2.9165	0	0	1.74483	0
Threat	16.781	13.1812	13.283	6.67633	9.25033	2.8885	22.3762	8.61583	21.1853	16.0363	21.0105	8.76467	8.10633	13.8922	6.751	13.834	14.4003	17.3117	22.8018	2.75333	0.154	0.6255	1.653	1.64283	8.99433	3.46033	1.30317	13.6375	1.3005	7.024	0	0.622333	0.2095	1.3645	2.07367	2.35783	6.19717	0.320833
Off. Grooming	11.989	8.319	11.2272	37.9803	28.5665	7.34967	14.2858	15.544	14.1092	10.8433	17.3002	6.66367	5.18567	9.93533	8.36467	8.36633	29.1092	23.991	8.80617	4.45317	1.659	12.707	18.3975	22.0122	23.8595	8.168	17.1865	10.0627	11.8583	2.76933	0	2.37433	29.478	36.1458	7.884	2.4835	11.5387	1.306
Attack	20	21	40	0	1	0	24	4	7	15	3	3	0	13	5	0	5	4	12	0	0	0	0	0	16	0	0	13	0	2	0	0	0	0	0	0	0	0
Figure 3G SF4A-C
Aggression	Control															GqDREADD
Met-diestrus	1.65667	7.31133	9.17767	3.46383	0.143333	0.554333	0.482333	2.15167	16.4065	13.324	0.464167	2.5605	4.78917	13.6912	1.86467	1.79783	21.8547	22.1797	6.64083	18.9735	16.9185
Pro-estrus	0.0731667	0.829167	1.92817	1.29383	0.768667	1.15133	0.928	0	6.05	1.30767	14.5197	24.664	2.1075	14.5747	6.38767	3.447	0.720833	2.89483	5.4555	1.08917	7.6705
Threat
Met-diestrus	0.464167	1.99233	0.744667	2.8775	0.9555	0.125833	0.482333	1.09583	0.696167	3.68017	0	1.02817	7.9315	3.46383	0.143333	1.79783	2.108	5.11867	5.62283	4.60283	10.2538
Pro-estrus	3.65317	5.75667	2.1075	7.674	4.05967	0.2865	0.563	0	1.85283	0.742833	0.0731667	0.829167	1.74817	1.29383	0	1.96233	0.187833	1.00767	4.46117	1.08917	5.89183
Keep down
Met-diestrus	0	0.118833	1.53717	9.4105	0	0	0	0	12.8887	5.3165	0	2.30083	0	0	0	0	16.4133	16.8582	1.018	13.261	1.44317
Pro-estrus	10.0968	17.2705	0	0	0.207	0	0	0	4.1365	0	0	0	0.18	0	0	1.00567	0	0	0	0	1.77867
Supplementary Figure (SF)

## Sheet: Figure 4 and Suplementary 4-5
Figure 4B	GH								IST
Basal	100	100	100	100	100	100	100	100	100	100	100	100	100	100	100	100
FIT	125.862	103.774	107.353	138.596	78.0952	73.8806	88.8889	147.855	107.246	164.197	233.333	158.73	135.294	90.1099	118.557	278.739
Figure 4B SF 5C	VEH													OXTR-A
Aggression	15.005	28.9538	25.337	4.185	7.24667	24.216	11.0888	15.0763	2.29467	8.84033	34.1558	12.8567	15.0093	37.2688	24.2323	0.194833	11.8413	21.8873	4.07517	8.69083	2.041	0.188333	7.772	14.6467	0.0935	6.1475	11.5413
Keep Down	4.03817	4.34017	2.7255	0.135167	0.238	4.845	2.354	0	0	0.297	0	0	1.55117	9.04667	4.20733	0	0.1035	0.268333	0.690167	0.0368333	0.378167	0	0	9.33567	0	0	4.76617
Threat	5.91033	14.1948	12.2602	1.65733	4.529	13.7538	6.12767	8.24917	1.38183	2.9395	6.04133	1.43317	4.89283	7.37733	4.14133	0.194833	4.27833	11.9505	0.614167	3.96733	0	0.188333	6.63667	3.403	0.0935	4.07233	4.47683
Off. grooming	5.0565	9.99733	9.97317	2.33417	2.47967	4.98567	2.36033	5.94617	0.912833	5.54417	28.1145	11.4235	8.56533	20.7877	15.7313	0	3.80167	9.6685	1.72933	4.16217	1.10883	0	1.0965	1.56867	0	2.07517	1.646
Figure 4E	CTRL									ChR2-OXT
0-2	1.53903	0.172222	0.298194	0.878056	1.16264	0.241944	1.85944	0		1.23847	2.22222	2.11861	2.23528	0.557778	5.81458	3.40222	0	1.60528
2-4	2.55903	0.32625	2.12889	4.45347	1.13625	0.253056	0	2.82667		2.27514	8.04181	3.12042	5.95889	0.279305	7.80222	1.44181	1.215	4.40139
4-6	0.429167	0.780278	1.52653	5.98194	2.18361	0.729583	2.15917	0.707083		7.17458	0.357083	0.879583	12.8503	6.68264	6.36903	12.3949	9.93056	2.16514
6-8	1.97833	1.74264	0.457639	7.61528	2.43486	0	0.672222	0		2.62722	12.3572	10.6686	2.36944	4.18139	7.11444	3.55528	4.43986	3.13458
8-10	0.736111	0.443472	2.04778	3.11931	2.45917	0.1175	0	0		1.195	3.69	1.60917	4.49958	1.255	8.68944	12.4304	1.51917	12.0404
10-12	2.70458	0	0.3025	1.63375	0.8675	0.106667	0	0.129306		4.24083	3.38028	1.15236	2.55014	1.82431	7.94014	0.316945	0	5.30903
Figure 4F
0-2	0.359583	0.0844444	0.346111	0.223194	0.854722	0	0	0.12125		0.422778	2.13778	0.185694	0	0.310139	3.2225	1.27556	4.21195	1.60528
2-4	0.555	0	0	0.579028	1.29111	0	0.112917	0		0.0570833	0.16375	0.442222	0	0.632222	2.37347	6.22347	9.18917	4.40139
4-6	0.187361	0.0868056	7.00917	0.263889	3.18806	0	0.970833	2.32437		0	2.23139	0.373889	2.72958	0.421667	5.95139	3.56208	5.09264	5.68972
6-8	0.666111	0.2125	1.95014	0.156944	0.680417	0	0	0		0	1.34319	1.33792	2.74805	0	0.406667	4.41458	6.15292	13.3815
8-10	0	0.120278	1.91847	0.31875	16.8258	0	5.90514	0		0.377778	0.393611	0.0648611	14.7115	0	8.54153	1.81278	11.8271	12.0404
10-12	0.158889	0	2.08361	1.56389	0	0	6.31125	0		0	1.55097	1.56722	9.33111	0.0825	10.4261	1.05306	0.360556	5.30903
Figure 4G SF4D-F
Aggression	CTRL									ChR2-OXT
Met-diestrus	9.94625	3.46486	10.1423	21.6818	10.244	1.44875	4.69083	3.66306		18.7512	30.0486	18.5487	28.4636	14.7804	28.9217	40.1965	24.9618	8.03389
Pro-estrus	1.92694	0.504028	2.44563	11.3075	3.10569	22.8401	0	13.3001		0.857639	7.82069	3.97181	29.5203	1.44653	21.3879	16.3415	28.8343	30.4274
Threat
Met-diestrus	3.3125	1.52069	4.21417	3.51792	3.9893	0	0.774167	0		14.3637	26.3369	15.8564	25.7744	14.4397	4.78194	4.87875	3.48611	8.03389
Pro-estrus	0.8985	0.0844	0.1212	4.4586	1.6064	6.6794	0	0.1129		0.2883	2.83	2.7904	23.168	1.2461	18.092	10.92	7.0707	12.782
Keep down
Met-diestrus	3.15917	0	5.03812	17.8285	5.8682	0.253056	3.67292	0		0	0	1.20611	1.95778	0	31.4656	14.8958	3.10292	8.03389
Pro-estrus	0	0	0	1.86292	0.806667	1.78111	0	1.67375		0	0	0	0.965556	0	5.13833	4.93806	20.6824	16.4058
Supplementary Figure (SF)

## Sheet: Figure 5 and Supplementary 5
Figure 5B	GH									IST
Basal	100	100	100	100	100	100	100	100	100	100	100	100	100	100	100	100
FIT	100.314	109.115	112.884	113.856	136.87	120.732	113.173	108.236	224.216	50.594	100.61	75.1391	109.252	97.147	101.814	106.341
Figure 5C	VEH	OXT	TGOT	AVP	Figure 5E	VEH	OXT	TGOT	AVP	Figure 5F	VEH	V1aA
	34.59	17.41	11.69	8.95		20.9542	15.8775	19.542	25.6058		2.78233	16.7678
	57.22	13.6	13.34	4.25		24.3185	24.8747	29.705	2.74967		2.9485	11.274
	16.18	38.26	36.49	19.04		9.04383	25.6617	24.3837	34.1942		10.5735	17.8532
	30.81	47.38	6.19	5.32		21.434	17.1118	33.443	22.5807		0.025	15.2112
	16.56	39.42	30.46	3.2		30.5902	21.8493	1.63917	45.767		6.47567	32.5968
	30.17			13.86		25.286	24.92	23.0752	2.41833		4.11817	1.08017
	15.45			23.07		7.48083	17.3198	28.9842			4.76917	15.2633
	28.795			13.138		23.1828	17.5737				0.461667
	36.469			15.1898
	35.4933			10.4803
	35.38			13.8462
	19.6238			1.19583
Figure 5E SF5B	VEH												V1aR
Aggression	43.1353	13.0082	32.9485	15.0815	15.557	30.0467	16.4535	8.41183	15.0093	37.2688	24.2323	8.84033	22.839	24.3688	40.2563	34.4027	23.0192	43.7882	45.2042	29.6663	43.0817	16.8232	22.1832
Keep Down	24.798	2.59983	6.2105	3.585	4.89167	4.1145	13.1575	6.12233	0.297	1.55117	9.04667	4.20733	4.14783	6.45867	8.60383	14.2335	0	33.6425	20.237	12.4018	10.9385	7.26833	8.5125
Threat	2.00933	4.04683	2.16317	3.53367	8.74983	3.07567	3.11417	2.06733	2.9395	4.89283	7.37733	4.14133	4.583	6.73917	1.24483	2.808	4.31383	4.1945	4.17333	9.588	17.4513	3.30067	7.15267
Off. Grooming	16.328	6.3615	24.5748	7.96283	1.849	22.8565	0.053	0.0926667	5.54417	8.56533	20.7877	15.7313	14.1082	11.171	30.4077	17.3612	18.7053	5.86167	20.6488	7.27717	14.4942	6.25417	6.45017
SF5A	VEH												AVP
Aggression	34.59	57.22	16.18	30.81	16.56	30.17	15.45	28.795	36.469	35.4933	35.38	19.6238	8.95	4.25	19.04	5.32	3.2	13.86	23.07	13.138	15.1898	10.4803	13.8462	1.19583
Keep Down	13.63	17.12	0	5.21	0		0	16.6142	12.0565	13.9265	26.8838	3.93183	1.97217	0.941167	3.34783	0	0	4.87717	5.02217	4.8235	4.623	1.845	6.883	0.370667
Threat	19.03	22.35	2.33	10.7	3.49		1.14	5.539	5.0365	2.4345	5.353	0.852833	4.833	2.78217	9.219	2.94367	1.1945	7.226	10.98	4.66783	3.55467	0.558833	0.469333	0.261
Off. Grooming	1.66	17	13.85	3.1	13.07		3.63	6.01967	19.3153	19.1323	3.14317	14.8392	2.14167	0.527833	6.36	2.37717	2.00783	0.624333	9.04817	3.023	6.91933	8.0765	6.49383	0.564167
Supplementary Figure (SF)

## Sheet: Figure6 and Supplementary 6
Figure 6I
	vLS						dLS
Cell	Branches	Branching points	Soma Area	Neurite Lenght		Cell	Branches	Branching points	Soma Area	Neurite Lenght
# 2 18.06.2019	68	34	162.308	3.97772		5 25.06.2019	446	237	429.876	14.9789
01.08.2019 LSV 1	78	38	162.58	4.88768		18.08.2019 LSd 3	199	105	305.448	11.7003
24.05.2019 #6 LSV	36	17	289.87	6.59362		LSD 3 18.06.2019	628	335	301.041	28.4942
27.05.2019 #8 LSV	97	47	165.06	5.54491		Streptavidin 633 2	377	193	382.784	20.1399
Tail Scan 5 LSV 40	112	56	168.469	5.72079		Tail Stiching dorsal cell 4 07.06.2019	536	273	201.824	22.7383
Figure 6K-M
	dLS				vLS
	aCSF		TGOT		aCSF		TGOT
	Amplitude (%)	Frequency (%)	Amplitude (%)	Frequency (%)	Amplitude (%)	Frequency (%)	Amplitude (%)	Frequency (%)
	100	100	157.641	203.728	100	100	70.0328	46.0435
	100	100	130.852	129.73	100	100	52.5371	77.2374
	100	100	157.665	170.318	100	100	105.449	77.2727
	100	100	72.9672	237.534	100	100	177.854	95.961
	100	100	82.9203	136.762	100	100	105.74	86.8469
	100	100	89.6359	124.272	100	100	96.8656	65.8711
					100	100	77.2987	72.8606
	100	100	138.296	171.098	100	100	46.6848	92.8344
	100	100	96.1312	218.911
	100	100	96.3881	144.611
	100	100	84.2898	159.016
Supplementary Figure 6
dLS						vLS
Frequency (%)			Amplitude (%)			Frequency (%)			Amplitude (%)
cCSF	OXTR-A	AVP	cCSF	OXTR-A	AVP	cCSF	OXTR-A	AVP	cCSF	OXTR-A	AVP
100	86.3057	94.9045	100	110.588	110.281	100	164.615	138.462	100	88.5655	169.992
100	94.0594	223.432	100	80.4217	100.796	100	129.105	151.679	100	72.5027	69.1383
100	94.198	172.696	100	98.0226	103.03	100	44.218	72.3319	100	129.827	91.435
100	104.293	290.151	100	66.9586	32.4484	100	111.167	59.3182	100	118.492	97.5588
100	69.9115	119.027	100	48.1578	79.3435	100	159.355	336.055	100	76.0777	69.1066
100	49.1401	170.762	100	208.77	105.048	100	227.381	216.667	100	133.77	307.066
100	42.7946	99.2895	100	119.019	127.416	100	93.9954	100.115	100	92.8725	120.429
100	109.89	214.286	100	78.4218	98.338	100	155.128	257.468	100	96.2616	59.2573
100	84.0244	128.692	100	110.727	134.942
Supplementary Figure (SF)

## Sheet: Figure 7
Figure 7e
	GH								IST
VGAT	975.5	544	595	384.667	1452.33	687.2			366.5	563.417	734.5	852.571	726.5
pERK	6	13	18.5	13.3333	15.6667	7.6			5	4.91667	1.75	0.785714	0
Co-localization	5	8.5	18	12.8333	15.25	7.6			5	3.91667	1.25	0.428571	0
Figure 7g
	GH								IST
VGAT	719	732	581.75	484	793.8	631.667			579	509	304.35	617.833	678.5
pERK	4.5	15.5	10.25	12.3333	7.3	6.25			22.8333	10.4	21.25	16.25	10.1667
Co-localization	4	14.5	5	10.6667	3.6	5.33333			14.6667	9.2	20	15.25	10.1667
Aggression	23.213	21.4435	11.936	11.9837	3.76533	10.0723			19.863	11.2657	30.7525	46.1995	54.7775
Figure 7I
	VEH								Muscimol
Aggression	10.9331	34.4012	23.5591	13.2188	4.52972	9.31804	12.5268		22.9931	33.9903	40.1324	19.8655	22.9346	34.6417	20.4979
Keep Down	0.44731	9.30011	2.18203	8.81892	0	7.5041	4.44041		7.74475	2.519	20.9849	0	0.968231	7.02867	9.6493
Threat	4.39529	18.1469	1.97496	0.174058	2.23453	0.689539	1.97146		8.64057	22.1342	13.3826	13.2567	14.1922	18.3867	5.29212
Off. Grooming	6.09052	6.89681	19.4021	4.22587	2.29519	1.1244	5.97587		5.64168	9.20383	4.11256	6.60881	7.7741	8.877	5.47342
Figure 7K
	VEH								Muscimol
Aggression	26.9685	32.098	24.734	22.3732	22.4493	48.1503	13.6837		13.9053	13.4295	8.30583	10.0588	19.9228	21.2772	15.0583	5.6325
Keep Down	0	5.16333	0	7.05833	0	0.349333	0		0	1.61367	0	0	8.87083	3.34433	0	0
Threat	9.9185	14.6195	6.80683	13.363	10.9353	5.54867	6.619		3.305	5.4595	2.56883	5.80817	6.64333	12.8897	9.7385	4.84283
Off. Grooming	17.05	12.1268	0	1.63067	11.514	42.2523	7.06467		10.6003	6.35633	5.737	4.25067	3.8365	5.04317	5.31983	0.789667

## Sheet: Supplementary Figure 1
A
	VEH												ESC
Aggression	23.7085	35.6528	25.3902	29.5432	48.8337	42.344	74.5177	51.3805	64.0758	44.4823	18.7148	18.7597	39.56	9.18467	42.611	48.0495	5.63167	21.7687	16.2718	31.876	59.7323	15.2177	15.7548	17.4302
Keep Down	17.1645	1.2435	7.15917	3.02433	7.21567	29.4742	27.9063	3.5795	14.9048	0.771333	11.2113	14.1062	0	5.61	0.674167	1.655	0.3	17.0207	3.0215	0.202167	8.39417	0.862167	0	2.34233
Threat	10.1213	21.5003	13.9663	7.36417	26.2877	19.128	39.0128	23.1818	29.1995	13.0972	15.0055	11.9715	24.2842	6.111	21.7207	20.6375	3.5165	4.5325	3.5105	13.2258	20.5452	7.0345	5.85717	3.359
Off. Grooming	11.8615	6.42333	6.88267	6.30483	10.6337	9.10983	14.8865	20.1547	3.24867	2.3955	0.0886667	6.01683	9.4685	1.33833	18.5045	19.2353	2.11517	14.8938	12.7613	18.0285	22.1665	5.16167	9.6955	13.0525
B
Latency	247.486	248.37	342.356	224.543	301.625	600	126.176	281.583	33.637	128.58	461.975	600	570.525	600	600	123.765	600	600	600	307.36	600	600	600	510.861
C
Attack	2	5	10	19	7	0	33	12	36	14	5	0	2	0	11	11	0	0	0	3	0	0	0	4
D
Neutral	21.7725	59.2628	39.5548	49.8292	43.9248	29.7405	43.0652	72.1293	46.8122	54.5475	31.4517	35.0187	70.6043	57.0153	68.6372	50.099	49.626	33.8452	77.7455	67.4388	46.7122	71.6952	66.8187	68.3502
Social	3.70983	16.6518	18.052	24.54	4.69467	6.18367	11.9088	7.15383	23.6447	9.551	18.223	22.6373	11.4737	3.42467	1.6695	7.29	18.498	6.4225	6.94833	16.8592	5.23833	10.7808	11.6557	9.767
Defensive	0	7.84583	7.32783	1.9985	4.2165	2.60467	0.107167	1.355	1.01733	0.622167	3.48983	0.774667	11.175	14.6828	3.56333	2.67267	9.43733	4.10117	13.267	1.15933	2.54083	3.66667	8.23533	0.749333
Grooming	1.74467	13.5053	4.7635	1.88733	4.68517	1.21233	12.6127	10.8878	3.37917	4.0865	5.31617	1.91	4.38833	4.08283	8.645	7.606	17.9272	5.59133	9.61683	6.3835	7.82	13.8708	5.8495	9.969
